# Supplementary material for: Leveraging network structure in nonlinear control
Source: NPJ Syst Biol Appl. 2022 Oct 1;8:36. doi: 10.1038/s41540-022-00249-2 (PMC9526710; doi:10.1038/s41540-022-00249-2)
Supplement: Supplementary file 1 — Supplementary Code [file 41540_2022_249_MOESM1_ESM.txt]

from matplotlib.pyplot import cm
import numpy as np
import matplotlib.pyplot as plt
from matplotlib.patches import Rectangle
import matplotlib as mpl
from scipy import optimize

mpl.rcParams['lines.linewidth'] = 4
plt.rcParams["mathtext.fontset"] = "cm" # required for epsilon to look right
plt.rc('font', size=15)

# Hill function definition (we are using n=3, k**3=1/16)
def H(x): return x**3/(x**3+1/16)

# Create the figure of the desired dimensions; there will be four panels
fig = plt.figure(figsize=(10,10))

####################################################
# First panel; the system that bounds y from above #
####################################################
ax = fig.add_subplot(2,2,1)
ax.set_aspect('equal')

# Label plot elements
plt.title(r'$x_M$,$y_M$ system')
plt.xlabel(r'$x_M$')
plt.ylabel(r'$y_M$')

# X and Y form the grid of points we will use to plot
n_step = 20
Y, X = np.mgrid[0:1:n_step*1j, 0:1:n_step*1j]

# The derivative vector field d/dt(x,y)=(u,v), evaluated on our grid
U = 1-H(Y)-X
V = 1-H(X)-Y

# We normalize the derivative vector field and plot it
speed = np.sqrt(U**2 + V**2)
UN = U/speed
VN = V/speed
quiv = ax.quiver(X, Y, UN, VN, headlength=4, width=0.015)

# We create and label the two null clines and add a legend
nullcline_x = ax.contour(X,Y,U,[0])
nullcline_x.collections[0].set_label(r'$dx_M/dt=0$')
nullcline_x.collections[0].set_color("red")
nullcline_y = ax.contour(X,Y,V,[0])
nullcline_y.collections[0].set_label(r'$dy_M/dt=0$')
nullcline_y.collections[0].set_color("orange")
ax.legend(loc='upper right')

########################################################################
# Second panel; the system that bounds y from above, w/ epsilon = 0.75 #
########################################################################
ax = fig.add_subplot(2,2,2)
ax.set_aspect('equal')

epsilon = 0.75
plt.title(r'$x_m$,$y_m$ system ($\epsilon=$'+str(epsilon)+')')
plt.xlabel(r'$x_m$')
plt.ylabel(r'$y_m$')

# We procede as for the first panel, but the form of V has changed;
# it now has epsilon-dependence
U = 1-H(Y)-X
V = H(epsilon)*(1-H(X))-Y

speed = np.sqrt(U**2 + V**2)
UN = U/speed
VN = V/speed
quiv = ax.quiver(X, Y, UN, VN, headlength=4, width=0.015)

nullcline_x = ax.contour(X,Y,U,[0])
nullcline_x.collections[0].set_label(r'$dx_m/dt=0$')
nullcline_x.collections[0].set_color("green")
nullcline_y = ax.contour(X,Y,V,[0])
nullcline_y.collections[0].set_label(r'$dy_m/dt=0$')
nullcline_y.collections[0].set_color("blue")
ax.legend(loc='upper right')

#######################################################################
# Third panel; the system that bounds y from above, w/ epsilon = 0.25 #
#######################################################################
ax = fig.add_subplot(2,2,3)
ax.set_aspect('equal')

epsilon = 0.25
plt.title(r'$x_m$,$y_m$ system ($\epsilon=$'+str(epsilon)+')')
plt.xlabel(r'$x_m$')
plt.ylabel(r'$y_m$')

# Same as second panel, but now epsilon = 0.25
U = 1-H(Y)-X
V = H(epsilon)*(1-H(X))-Y

speed = np.sqrt(U**2 + V**2)
UN = U/speed
VN = V/speed
quiv = ax.quiver(X, Y, UN, VN, headlength=4, width=0.015)

nullcline_x = ax.contour(X,Y,U,[0])
nullcline_x.collections[0].set_label(r'$dx_m/dt=0$')
nullcline_x.collections[0].set_color("green")
nullcline_y = ax.contour(X,Y,V,[0])
nullcline_y.collections[0].set_label(r'$dy_m/dt=0$')
nullcline_y.collections[0].set_color("blue")
ax.legend(loc='upper right')

#############################################################################
# Fourth panel; a zoomed view of the stable motif trap set (epsilon = 0.75) #
#############################################################################
ax = fig.add_subplot(2,2,4)
ax.set_aspect('equal')

epsilon = 0.75
plt.title(r'A stable motif ($\epsilon=$'+str(epsilon)+')')
plt.xlabel(r'$x_m,x_M$')
plt.ylabel(r'$y_m,y_M$')

# We regenenerate X and Y for a more zoomed-in view
Y, X = np.mgrid[0.75:1:n_step*1j, 0:0.25:n_step*1j]

# Set epsilon to 0.75 and construct vector fields for the system in panel 2
# We will not plot these, but we need them to generate the nullclines
U = 1-H(Y)-X
V = H(epsilon)*(1-H(X))-Y

# The initial guess for the stable motif boundary was done "by eye" here,
# but there are more exact methods that do not require plotting (as described in
# the main text; see also Rozum & Albert 2018a & 2018b)
SM_guess = [0.09, 0.86]

# We use the scipy optimize.root function to refine the initial guess
sol = optimize.root(lambda x: [1-H(x[1])-x[0],H(epsilon)*(1-H(x[0]))-x[1]],SM_guess)
smx = sol.x[0]
smy = sol.x[1]

# We print the refined value so that it may be referenced in the main text
print(sol.x)

# Now we plot the nullclines (but not vector fields), as in the other panels
nullcline_x = ax.contour(X,Y,U,[0])
nullcline_x.collections[0].set_label(r'$dx_m/dt=dx_M/dt=0$')
nullcline_x.collections[0].set_color("brown")
nullcline_y = ax.contour(X,Y,V,[0])
nullcline_y.collections[0].set_label(r'$dy_m/dt=0$')
nullcline_y.collections[0].set_color("blue")

# We construct the derivative  vector field for the system of panel 1;
# as before, we only need this for the nullclines
U = 1-H(Y)-X
V = 1-H(X)-Y

# Plot the y nullcline (the x null cline is unchanged)
nullcline_y = ax.contour(X,Y,V,[0])
nullcline_y.collections[0].set_label(r'$dy_M/dt=0$')
nullcline_y.collections[0].set_color("orange")

# Plot a rectangle corresponding the to the stable motif trap set we calculated
ax.add_patch(Rectangle((0.0, smy), smx, 1-smy,facecolor="pink"))

ax.legend(loc='lower left')

# Fix subplot layouts and display
fig.tight_layout()
plt.show()
