# Supplementary material for: Leveraging network structure in nonlinear control
Source: NPJ Syst Biol Appl. 2022 Oct 1;8:36. doi: 10.1038/s41540-022-00249-2 (PMC9526710; doi:10.1038/s41540-022-00249-2)
Supplement: Supplementary file 2 — Supplementary Notebook [file 41540_2022_249_MOESM2_ESM.txt]

{
 "cells": [
  {
   "cell_type": "markdown",
   "metadata": {},
   "source": [
    "# Calculations for the example of equations 2 and 3"
   ]
  },
  {
   "cell_type": "code",
   "execution_count": 1,
   "metadata": {},
   "outputs": [],
   "source": [
    "from scipy.optimize import fsolve\n",
    "import autograd.numpy as np\n",
    "import autograd as ag"
   ]
  },
  {
   "cell_type": "markdown",
   "metadata": {},
   "source": [
    "### Define the equations; EQ corresponds to equation 2, and eq corresponds to equation 3."
   ]
  },
  {
   "cell_type": "code",
   "execution_count": 2,
   "metadata": {},
   "outputs": [],
   "source": [
    "n = 4\n",
    "kn = 1/8**n\n",
    "\n",
    "def H(x):\n",
    "    xn = x**n\n",
    "    return xn/(xn+kn)\n",
    "\n",
    "def EQ(P):\n",
    "    X,Y,Z=P\n",
    "    dX = H(Y/3 + Z/3) - X\n",
    "    dY = 3*H(X)*H(Z-X) + H(Y/3 + Z/3) - Y\n",
    "    dZ = 2*H(Y/3 + Z/3) - Z\n",
    "    return np.array([dX,dY,dZ])\n",
    "\n",
    "def eq(p):\n",
    "    x,y,z=p\n",
    "    dx = H(y) - x\n",
    "    dy = H(x)*H(z) + H(y) - y\n",
    "    dz = H(y) - z\n",
    "    return np.array([dx,dy,dz])"
   ]
  },
  {
   "cell_type": "markdown",
   "metadata": {},
   "source": [
    "### Calculate the steady states of equation 2, and verify that two are stable and one is unstable by linearlization"
   ]
  },
  {
   "cell_type": "code",
   "execution_count": 3,
   "metadata": {},
   "outputs": [
    {
     "name": "stdout",
     "output_type": "stream",
     "text": [
      "point (0.999984726071823, 3.998520329155487, 1.999969452143646)\n",
      "error [-1.11022302e-16  0.00000000e+00 -2.22044605e-16]\n",
      "eigenvalues [-1.         -1.00022941 -0.99974003]\n",
      "\n",
      "point (0.0, 0.0, 0.0)\n",
      "error [0. 0. 0.]\n",
      "eigenvalues [-1. -1. -1.]\n",
      "\n",
      "point (0.060275496139729566, 0.06816831264137221, 0.12055099227945913)\n",
      "error [-9.89000548e-14 -2.28736474e-12 -1.97800110e-13]\n",
      "eigenvalues [-1.         -1.30538439  2.90707384]\n"
     ]
    }
   ],
   "source": [
    "Xf,Yf,Zf=fsolve(EQ,(1,4,2))\n",
    "JAC=ag.jacobian(EQ)(np.array([Xf,Yf,Zf]))\n",
    "print(\"point\",(Xf,Yf,Zf))\n",
    "print(\"error\",EQ((Xf,Yf,Zf)))\n",
    "print(\"eigenvalues\",np.linalg.eig(JAC)[0])\n",
    "\n",
    "Xf,Yf,Zf=fsolve(EQ,(0,0,0))\n",
    "JAC=ag.jacobian(EQ)(np.array([Xf,Yf,Zf]))\n",
    "print(\"\\npoint\",(Xf,Yf,Zf))\n",
    "print(\"error\",EQ((Xf,Yf,Zf)))\n",
    "print(\"eigenvalues\",np.linalg.eig(JAC)[0])\n",
    "\n",
    "Xf,Yf,Zf=fsolve(EQ,(0.06,0.07,0.12))\n",
    "JAC=ag.jacobian(EQ)(np.array([Xf,Yf,Zf]))\n",
    "print(\"\\npoint\",(Xf,Yf,Zf))\n",
    "print(\"error\",EQ((Xf,Yf,Zf)))\n",
    "print(\"eigenvalues\",np.linalg.eig(JAC)[0])"
   ]
  },
  {
   "cell_type": "markdown",
   "metadata": {},
   "source": [
    "### Repeat the procedure for equation 3"
   ]
  },
  {
   "cell_type": "code",
   "execution_count": 4,
   "metadata": {},
   "outputs": [
    {
     "name": "stdout",
     "output_type": "stream",
     "text": [
      "point (0.9999847260718229, 1.9994965937663778, 0.9999847260718229)\n",
      "error [ 0.00000000e+00 -2.22044605e-16  0.00000000e+00]\n",
      "eigenvalues [-0.99974003 -1.         -1.00022941]\n",
      "\n",
      "point (0.0, 0.0, 0.0)\n",
      "error [0. 0. 0.]\n",
      "eigenvalues [-1. -1. -1.]\n",
      "\n",
      "point (0.06027549613980553, 0.06290643497414032, 0.06027549613980553)\n",
      "error [1.73355080e-12 5.75331449e-13 1.73355080e-12]\n",
      "eigenvalues [ 2.90707384 -1.         -1.30538439]\n"
     ]
    }
   ],
   "source": [
    "xf,yf,zf=fsolve(eq,(1,2,1))\n",
    "jac=ag.jacobian(eq)(np.array([xf,yf,zf]))\n",
    "print(\"point\",(xf,yf,zf))\n",
    "print(\"error\",eq((xf,yf,zf)))\n",
    "print(\"eigenvalues\",np.linalg.eig(jac)[0])\n",
    "\n",
    "xf,yf,zf=fsolve(eq,(0,0,0))\n",
    "jac=ag.jacobian(eq)(np.array([xf,yf,zf]))\n",
    "print(\"\\npoint\",(xf,yf,zf))\n",
    "print(\"error\",eq((xf,yf,zf)))\n",
    "print(\"eigenvalues\",np.linalg.eig(jac)[0])\n",
    "\n",
    "xf,yf,zf=fsolve(eq,(0.06,0.06,0.06))\n",
    "jac=ag.jacobian(eq)(np.array([xf,yf,zf]))\n",
    "print(\"\\npoint\",(xf,yf,zf))\n",
    "print(\"error\",eq((xf,yf,zf)))\n",
    "print(\"eigenvalues\",np.linalg.eig(jac)[0])"
   ]
  },
  {
   "cell_type": "markdown",
   "metadata": {},
   "source": [
    "### Define modified versions equation 2 where each of the three genes have been knocked out (i.e., the corresponding variable is forced to be zero)"
   ]
  },
  {
   "cell_type": "code",
   "execution_count": 5,
   "metadata": {},
   "outputs": [],
   "source": [
    "def EQ_Z(P):\n",
    "    X=P[0]\n",
    "    Y=P[1]\n",
    "    dX,dY,dZ=EQ((X,Y,0))\n",
    "    return np.array([dX,dY])\n",
    "\n",
    "def EQ_Y(P):\n",
    "    X=P[0]\n",
    "    Z=P[1]\n",
    "    dX,dY,dZ=EQ((X,0,Z))\n",
    "    return np.array([dX,dZ])\n",
    "\n",
    "def EQ_X(P):\n",
    "    Y=P[0]\n",
    "    Z=P[1]\n",
    "    dX,dY,dZ=EQ((0,Y,Z))\n",
    "    return np.array([dY,dZ])"
   ]
  },
  {
   "cell_type": "markdown",
   "metadata": {},
   "source": [
    "### Verify that none of these knockouts is alone sufficient to drive the system away from the \"high activity\" stable fixed point, i.e., the 2-dimensional knockout systems each retain a \"high activity\" stable fixed point"
   ]
  },
  {
   "cell_type": "code",
   "execution_count": 6,
   "metadata": {},
   "outputs": [
    {
     "name": "stdout",
     "output_type": "stream",
     "text": [
      "point (0.9999226391254272, 3.998457878600556)\n",
      "error [0. 0.]\n",
      "eigenvalues [-1.00063567 -0.99928694]\n",
      "\n",
      "point (0.9987594267453773, 1.9975188534907546)\n",
      "error [-1.11022302e-16 -2.22044605e-16]\n",
      "eigenvalues [-1.         -0.99503771]\n",
      "\n",
      "point (0.9997556803424631, 1.9995113606849262)\n",
      "error [0. 0.]\n",
      "eigenvalues [-1.         -0.99902272]\n"
     ]
    }
   ],
   "source": [
    "Xf,Yf=fsolve(EQ_Z,(1,4))\n",
    "JAC=ag.jacobian(EQ_Z)(np.array([Xf,Yf]))\n",
    "print(\"point\",(Xf,Yf))\n",
    "print(\"error\",EQ_Z((Xf,Yf)))\n",
    "print(\"eigenvalues\",np.linalg.eig(JAC)[0])\n",
    "\n",
    "Xf,Zf=fsolve(EQ_Y,(1,2))\n",
    "JAC=ag.jacobian(EQ_Y)(np.array([Xf,Zf]))\n",
    "print(\"\\npoint\",(Xf,Zf))\n",
    "print(\"error\",EQ_Y((Xf,Zf)))\n",
    "print(\"eigenvalues\",np.linalg.eig(JAC)[0])\n",
    "\n",
    "Yf,Zf=fsolve(EQ_X,(4,2))\n",
    "JAC=ag.jacobian(EQ_X)(np.array([Yf,Zf]))\n",
    "print(\"\\npoint\",(Yf,Zf))\n",
    "print(\"error\",EQ_X((Yf,Zf)))\n",
    "print(\"eigenvalues\",np.linalg.eig(JAC)[0])"
   ]
  },
  {
   "cell_type": "markdown",
   "metadata": {},
   "source": [
    "### Construct the version of equation 3 in which y has been knocked out"
   ]
  },
  {
   "cell_type": "code",
   "execution_count": 7,
   "metadata": {},
   "outputs": [],
   "source": [
    "def eq_y(p):\n",
    "    x=p[0]\n",
    "    z=p[1]\n",
    "    dx,dy,dz=eq((x,0,z))\n",
    "    return np.array([dx,dz])"
   ]
  },
  {
   "cell_type": "markdown",
   "metadata": {},
   "source": [
    "### Verify the prediction of the FVS method; i.e., that knocking out variable y in equation 3 is alone sufficient to drive the system to the \"low activity state\" from the \"high activity\" state"
   ]
  },
  {
   "cell_type": "code",
   "execution_count": 8,
   "metadata": {},
   "outputs": [
    {
     "name": "stdout",
     "output_type": "stream",
     "text": [
      "\n",
      "point (0.0, 0.0)\n",
      "error [0. 0.]\n",
      "eigenvalues [-1. -1.]\n"
     ]
    }
   ],
   "source": [
    "xf,zf=fsolve(eq_y,(1,1))\n",
    "jac=ag.jacobian(eq_y)(np.array([xf,zf]))\n",
    "print(\"\\npoint\",(xf,zf))\n",
    "print(\"error\",eq_y((xf,zf)))\n",
    "print(\"eigenvalues\",np.linalg.eig(jac)[0])"
   ]
  },
  {
   "cell_type": "code",
   "execution_count": null,
   "metadata": {},
   "outputs": [],
   "source": []
  }
 ],
 "metadata": {
  "kernelspec": {
   "display_name": "Python 3 (ipykernel)",
   "language": "python",
   "name": "python3"
  },
  "language_info": {
   "codemirror_mode": {
    "name": "ipython",
    "version": 3
   },
   "file_extension": ".py",
   "mimetype": "text/x-python",
   "name": "python",
   "nbconvert_exporter": "python",
   "pygments_lexer": "ipython3",
   "version": "3.9.6"
  }
 },
 "nbformat": 4,
 "nbformat_minor": 4
}
